# Supplementary material for: A Comprehensive Machine Learning Approach for COVID-19 Target Discovery in the Small-Molecule Metabolome
Source: Metabolites. 2025 Jan 11;15(1):44. doi: 10.3390/metabo15010044 (PMC11767724; doi:10.3390/metabo15010044)
Supplement: Supplementary file 1 [file metabolites-15-00044-s001.zip]

Archive with 1 entries (1 files):
- metabolites-3289447-supplementary.pdf
